# Supplementary material for: SiC Foams for the Photocatalytic Degradation of Methylene Blue under Visible Light Irradiation
Source: Materials (Basel). 2023 Feb 4;16(4):1328. doi: 10.3390/ma16041328 (PMC9959366; doi:10.3390/ma16041328)
Supplement: Supplementary file 1 [file materials-16-01328-s001.zip]

Archive with 1 entries (1 files):
- materials-2186154-supplementary.pdf
